# Supplementary material for: Longitudinal analysis of peripheral blood T cell receptor diversity in patients with systemic lupus erythematosus by next-generation sequencing
Source: Arthritis Res Ther. 2015 May 23;17(1):132. doi: 10.1186/s13075-015-0655-9 (PMC4458014; doi:10.1186/s13075-015-0655-9)
Supplement: Additional file 1: Table S1. — Summary of TCRβ CDR3 sequencing results from all 51 samples. Table S2. Top 50 HC clones: CDR3 sequences, rank and frequency. Clones that show significant changes are marked in red. Table S3. Top 50 SLE clones: CDR3 sequences, rank and frequency. Clones that show significant changes are marked in red. [file 13075_2015_655_MOESM1_ESM.xlsx]

## Sheet: Supp. Table 1 Seq. summary
	Sample Name	Total	Unique	Productive Total	Productive Uniques	Out of Frame Total	Out of Frame Uniques	Has Stop Total	Has Stop Uniques	Entropy	Clonality
	SLE-longitudinal
	SLE 1-quiescent	5930885	36003	5721179	32186	201457	3388	8249	429	10.1544	0.32187
	SLE 1-pre-flare	5254515	24998	5122641	22271	124378	2349	7496	378	9.4283	0.347201
	SLE 1-flare	4925842	40375	4802030	37063	118926	2934	4886	378	9.43704	0.37823
	SLE 2-quiescent	9930220	378273	9566633	357477	341748	19312	21839	1484	16.9511	0.0811153
	SLE 2-pre-flare	9158708	453708	8791291	429536	346170	22471	21247	1701	17.0939	0.0864937
	SLE 2-flare	9880793	384289	9521649	363388	339093	19465	20051	1436	16.8744	0.0864446
	SLE 3-quiescent	5809741	79304	5607820	74364	186758	4582	15163	358	14.9832	0.0741015
	SLE 3-pre-flare	6868798	149144	6613501	140375	235897	8031	19400	738	14.9641	0.124849
	SLE 3-flare	5366410	81392	5209077	76893	146744	4189	10589	310	14.8288	0.0863642
	SLE 4-quiescent	8334629	207893	7993158	195610	316716	11351	24755	932	16.278	0.0739367
	SLE 4-pre-flare	7676296	213845	7447628	203189	212728	9877	15940	779	16.3437	0.0730923
	SLE 4-flare	8021559	275403	7747820	261656	255118	12720	18621	1027	16.7476	0.0694369
	SLE 5-quiescent	12391304	387376	11951022	361238	413112	24022	27170	2116	14.7645	0.200304
	SLE 5-pre-flare	9157240	349572	8877381	328512	263138	19339	16721	1721	14.4434	0.211846
	SLE 5-flare	9828090	310886	9520046	291003	289389	18217	18655	1666	14.2201	0.216554
	SLE 6-quiescent	9004917	485198	8553056	459562	427845	23131	24016	2505	16.5647	0.119365
	SLE 6-pre-flare	10298480	658742	9658872	621585	608678	33627	30930	3530	16.4744	0.143993
	SLE 6-flare	10725038	704303	9997561	664738	698060	35842	29417	3723	15.6784	0.189428
	SLE 7-quiescent	7513159	403923	7203369	375077	285436	26150	24354	2696	16.9189	0.0862963
	SLE 7-pre-flare	7939254	471552	7610231	439690	303750	28912	25273	2950	17.1571	0.0847634
	SLE 7-flare	7254878	216527	7020232	199956	217012	15134	17634	1437	16.2241	0.0786635
	SLE 8-quiescent	7241165	261156	7045490	247732	182454	12094	13221	1330	15.3774	0.141809
	SLE 8-pre-flare	4447631	134809	4324745	127954	114743	6236	8143	619	14.9546	0.118517
	SLE 8-flare	8736815	127977	8459846	119868	259474	7510	17495	599	14.7936	0.123141
	SLE 9-quiescent	9906526	325536	9459578	301992	412546	21477	34402	2067	16.4544	0.0961185
	SLE 9-pre-flare	10065072	346984	9633157	321533	399699	23134	32216	2317	16.5838	0.0935154
	SLE 9-flare	11319840	491564	10892787	459655	391654	28908	35399	3001	16.993	0.0966066
	SLE 10-quiescent	7755911	296053	7514654	281686	223331	13251	17926	1116	14.9524	0.174072
	SLE 10-pre-flare	8154978	225730	7916817	214741	218520	10101	19641	888	14.5762	0.177053
	SLE 10-flare	7804273	285134	7585750	272424	200908	11732	17615	978	15.4227	0.145817
	SLE 11-quiescent	6560709	166453	6312652	156160	228890	9554	19167	739	15.6932	0.0903878
	SLE 11-pre-flare	8014352	362558	7688080	341317	301656	19583	24616	1658	16.7941	0.0863215
	SLE 11-flare	7862017	260163	7576425	244876	264158	14094	21434	1193	16.6456	0.0701659
	HC
	HC 2	7733498	339046	7341637	316605	363794	20668	28067	1773	15.4192	0.156145
	HC 21	7484638	478182	7182911	454300	278769	21782	22958	2100	17.3609	0.0762203
	HC 22	8026467	348575	7632638	323346	370532	23372	23297	1857	16.2429	0.112544
	HC 32	7548065	400655	7229216	376716	295878	22058	22971	1881	15.9985	0.136295
	HC 4	8445837	569752	8209596	547071	220380	20838	15861	1843	17.7273	0.0699869
	HC 6	6021709	349604	5513861	330794	490288	17250	17560	1560	16.1036	0.121728
	HC-longitudinal
	HC 151-baseline	2686669	305619	2590394	290594	89056	13756	7219	1269	15.4844	0.146802
	HC 151-6 months	2782549	314548	2682795	298869	92587	14398	7167	1281	15.4063	0.152995
	HC 163-baseline	2677720	478609	2592216	459074	80228	18150	5276	1385	17.6998	0.0589406
	HC 163-6 months	2211188	406181	2137473	389494	69175	15497	4540	1190	17.3975	0.0632047
	HC 166-baseline	2091309	378163	2035073	364978	52898	12225	3338	960	14.6288	0.208292
	HC 166-6 months	3147120	520924	3057539	501339	84225	18202	5356	1383	15.184	0.198118
	HC 167-baseline	1846877	400704	1781591	384342	59928	15084	5358	1278	16.9287	0.087501
	HC 167-5 months	2352428	469974	2280515	452066	65962	16470	5951	1438	17.211	0.0838487
	HC 169-baseline	2280238	477852	2195613	456920	76627	19397	7998	1535	17.3345	0.0780324
	HC 169-5 months	2313088	466528	2214868	443413	89373	21344	8847	1771	17.5096	0.0665694
	HC 198-baseline	2275776	388613	2195227	370725	74251	16356	6298	1532	17.003	0.0809169
	HC 198-5 months	2340705	428427	2256768	408349	77169	18340	6768	1738	17.2806	0.0729026
	sum	343405926	17118779	330076109	16194302	12461306	847904	868511	76573
	average	6.73345e+06	335662	6.47208e+06	317535	244339	16625.6	17029.6	1501.43	15.7587	0.127822

## Sheet: Supp. Table 2 HC top 50
sample	clone rank	amino acid	frequency (%)
HC 151			baseline	6 months
	1	CSAMTSGRAYEQYF	0.939751	1.06499
	2	CASSLRGAGSYEQYF	0.877034	0.884369
	3	CASSQTYNEQFF	0.753535	0.860111
	4	CASSLGLFGPPLSYTF	0.559801	0.709673
	5	CASSFILTDTQYF	0.608151	0.616162
	6	CATPFKELGYF	0.519044	0.577025
	7	CASSLALAKNIQYF	0.45763	0.547807
	8	CASSKTSGSFDEQFF	0.484206	0.407432
	9	CASSPGATNEQFF	0.436526	0.429247
	10	CASSQLRGLESGELFF	0.408238	0.415339
	11	CASSQDWASGGNNEQFF	0.440248	0.378035
	12	CSVRTAVEAGELFF	0.390856	0.404557
	13	CASSQGLADEQYF	0.416538	0.353058
	14	CASRRGTGYVDQPQHF	0.420409	0.321612
	15	CASSLSTGELFF	0.344479	0.362402
	16	CASSISVSQPQHF	0.406042	0.299689
	17	CASSYEGSGANVLTF	0.2483	0.274101
	18	CASSWVGLSAYNEQFF	0.24763	0.252107
	19	CASSIGTSGRLTGELFF	0.216551	0.260912
	20	CATSDVTSAYNEQFF	0.221464	0.237264
	21	CASSLSTGWNQPQHF	0.237059	0.196798
	22	CASSLGPWGLAGQSTYEQYF	0.212717	0.201039
	23	CASSYRGWTSENIQYF	0.18428	0.188604
	24	CASSQDDRSSGANVLTF	0.179367	0.176421
	25	CASSLDETNGYTF	0.162283	0.171569
	26	CASSVSSGSYNEQFF	0.178102	0.144616
	27	CASSDSSGGTGELFF	0.147543	0.172827
	28	CASSQVPGGSETQYF	0.154801	0.148389
	29	CASSQDGSSGANVLTF	0.161799	0.139117
	30	CASSEGTSTGELFF	0.155434	0.14458
	31	CASSLGAENTEAFF	0.129342	0.167185
	32	CASSYGSGQGRDIQYF	0.148697	0.147778
	33	CASSSVTTQETQYF	0.142742	0.147419
	34	CASTIGTGKNNEQFF	0.169429	0.109001
	35	CASSATGYGYGYTF	0.14825	0.121759
	36	CASSTGTRDEQFF	0.266278	0.00672046
	37	CASSQGVLSGKAGELFF	0.134888	0.129486
	38	CASTGEAGGSQPQHF	0.122791	0.128443
	39	CSARLAEYEQYF	0.119516	0.124921
	40	CASSLGGTGHYEQYF	0.140769	0.102029
	41	CASSLSEKNIQYF	0.121675	0.113385
	42	CASSLAGGADTQYF	0.113486	0.118776
	43	CASSYGQGSQPQHF	0.113077	0.113062
	44	CASSTGLTTGELFF	0.0884366	0.135308
	45	CASSPTSSYNEQFF	0	0.216348
	46	CASSYGLSTDTQYF	0.000372208	0.214695
	47	CASSRLARDNEQFF	0.102618	0.113601
	48	CASSSGYNEQFF	0.100645	0.113745
	49	CASSALAGTGNEQFF	0.101315	0.112343
	50	CASSLAQGGETQYF	0.0974813	0.115038
HC 163			baseline	6 months
	1	CASSVGGRIKTGELFF	0.164506	0.429045
	2	CASSPWTTANEQFF	0.239084	0.12188
	3	CASSWTGITGELFF	0.152443	0.184381
	4	CASSLALSDRDSSYEQYF	0.10199	0.236751
	5	CASSLDSTGSYEQYF	0.115733	0.207762
	6	CASSLRPRDTQYF	0.0911223	0.195913
	7	CASVPGTGGDYGYTF	0.110206	0.0994488
	8	CAARGAQGIDTQYF	0.0589307	0.128031
	9	CASSVDLGQPYEQYF	0.0625532	0.109036
	10	CAISESGRSTDTQYF	0.0997864	0.0486616
	11	CSARGGFGVGEQYF	0.0731219	0.0775601
	12	CASSRDYRDRVNTEAFF	0.058744	0.0725854
	13	CASSFQRGDYEQYF	0.0554203	0.0721784
	14	CASSLEGGPALVTEAFF	0.0399967	0.0758868
	15	CASSGTGDNYNSPLHF	0.0583332	0.0511942
	16	CASSPGRNTEAFF	0.0477645	0.0617767
	17	CASSSLQGSNEKLFF	0.0681923	0.0369937
	18	CASRQGSAPLHF	0.0525447	0.0557167
	19	CASSQDHAGGRNIQYF	0.0621424	0.0432347
	20	CASTPTETYYEQYF	0.0309592	0.0736256
	21	CASSRTSGGFRELFF	0.0328264	0.0686961
	22	CASGLVASYNEQFF	0.0388017	0.0611436
	23	CASSLWTGRINGYTF	0.0350671	0.0653043
	24	CASSHQLLREQFF	0.0373825	0.0623647
	25	CASSLGGTEAFF	0.0488102	0.0441392
	26	CSATAGQGFDEQYF	0.0309965	0.0653947
	27	CATSVGNTEAFF	0.049221	0.0428277
	28	CATVGVPGANVLTF	0.0424615	0.0508776
	29	CASSSAWETARGYTF	0.0407063	0.0433704
	30	CASRVQGSGANVLTF	0.0558684	0.0212103
	31	CASSLNRDQPQHF	0.0308098	0.0498375
	32	CASSPPTESYGYTF	0.0414905	0.0337827
	33	CASSGDPGADTQYF	0.0270379	0.0494304
	34	CASSQTKNTIYF	0.0340962	0.040069
	35	CASSLGTSGNTEAFF	0.0243864	0.0500184
	36	CASSHPKNIQYF	0.0417146	0.0245117
	37	CASSLADRGHNEQFF	0.0372705	0.029803
	38	CASSWDKSYGYTF	0.0259549	0.0419684
	39	CASMGRMSSPLHF	0.0265524	0.039074
	40	CASSLARGNEQFF	0.0253947	0.0345516
	41	CASSQTSANLNEQFF	0.0259176	0.0322451
	42	CASSRTTGELFF	0.0245731	0.0332401
	43	CASSPGSSELQFF	0.0238636	0.0334662
	44	CASSVDRGDEQFF	0.0228553	0.0343254
	45	CASSPLGTGRNTEAFF	0.0250213	0.0315667
	46	CATKLRGGPIYNEQFF	0.0202038	0.0366771
	47	CASSSRGGTEAFF	0.049221	0.000452246
	48	CSVDRQGHTEAFF	0.0252827	0.0263659
	49	CASSVGLRWSPLHF	0.017963	0.0351847
	50	CAISVQQGTGEQYF	0.0360381	0.0131603
HC 166			baseline	6 months
	1	CAISESTFSGQETQYF	8.17526	7.73024
	2	CASSLPGVGETQYF	3.11786	2.3689
	3	CASSFDSSGANVLTF	1.71797	1.65437
	4	CASSELAGGFYNEQFF	1.32874	1.34428
	5	CASSIGTGGNQPQHF	0.741115	0.679224
	6	CASRTGQNTEAFF	0.762776	0.609478
	7	CASSLGTDYEQYV	0.570313	0.488097
	8	CASSYFRLTGELFF	0.577485	0.474052
	9	CASSSSTEAFF	0.458182	0.433221
	10	CASSYAMNTEAFF	0.453161	0.411964
	11	CASSLRGGQPTYEQYF	0.423802	0.407166
	12	CASSLEPSNQPQHF	0.399989	0.409295
	13	CASSYRQNLYNEQFF	0.39865	0.348318
	14	CASSLGGGRDGYTF	0.318126	0.38397
	15	CALRSGGAPSEQFF	0.365321	0.338341
	16	CASSSEGQRTDTQYF	0.332519	0.358582
	17	CASSQRDRGDNEQFF	0.31717	0.350193
	18	CASSYSMMMDRFF	0.33381	0.331223
	19	CSARVGGQGGNTEAFF	0.347629	0.300211
	20	CASSLGSAYRRGTEAFF	0.304355	0.2916
	21	CASNRDRDFYEQYF	0.273083	0.272503
	22	CASSLDSRYGYTF	0.283411	0.264369
	23	CAISDHRDRGQETQYF	0.263471	0.222457
	24	CASSHRLPRESYGYTF	0.249652	0.224904
	25	CASSPPSGAETEAFF	0.206426	0.248862
	26	CASSTRDRAISEDYGYTF	0.210395	0.240823
	27	CASSKAFVVRELGSDEQYV	0.242432	0.216452
	28	CASSPNLDRGLNGELFF	0.21948	0.230846
	29	CASSLNVNTEAFF	0.218571	0.216833
	30	CSARDGSGANVLTF	0.220675	0.215403
	31	CASGSGGFNNEQFF	0.211064	0.20962
	32	CASSSYNEQFF	0.211016	0.200278
	33	CSAGDPLNTEAFF	0.211733	0.199198
	34	CASSYKRTGDTEAFF	0.212546	0.177496
	35	CASSYNDYGYTF	0.194615	0.189189
	36	CASSLTRQGIEFF	0.204561	0.175494
	37	CASTDRVPYEQYF	0.196193	0.178894
	38	CASSLQGSEQYF	0.185673	0.170187
	39	CATSGQGWGTEKLFF	0.16932	0.143655
	40	CASSPYGRHNEQFF	0.133935	0.143274
	41	CASSQGYNRGDGYTF	0.152679	0.116646
	42	CSAPDRDAFEAFF	0.113852	0.136982
	43	CASSIRWGFSYNEQFF	0.138717	0.116805
	44	CASSPREGYGYTF	0.128102	0.11099
	45	CSAMDSKNIQYF	0.12638	0.112071
	46	CASSLDVRYGYTF	0.123942	0.112007
	47	CASSPGGGTTEAFF	0.129536	0.106161
	48	CSAKTSYNEQFF	0.117869	0.107686
	49	CASSESRGFGYTF	0.100416	0.105525
	50	CASSDQGLASWGQYF	0.0840622	0.0985981
HC 167			baseline	5 months
	1	CASSEFGARSYEQYF	0.667613	0.509941
	2	CAISDHQGNYGYTF	0.438145	0.420884
	3	CASSFLEAEAFF	0.389631	0.374507
	4	CASSYGLAGEAGANVLTF	0.380967	0.309467
	5	CASSPNRVLSYEQYF	0.327634	0.26326
	6	CASSPGTGSSYEQYF	0.31778	0.216882
	7	CASCRGLGSYGYTF	0.270186	0.222834
	8	CASSVSYWNTGELFF	0.253888	0.211951
	9	CSVERPTSGGTGELFF	0.238132	0.222153
	10	CASRRGLGGWGSLETQYF	0.253834	0.204682
	11	CASSQDYQGTYEQYF	0.20976	0.238775
	12	CASSYPTDRTEAFF	0.233475	0.217265
	13	CASSQAPQVATYEQYF	0.221888	0.217945
	14	CASSTGTGGKVYEQYF	0.222321	0.192354
	15	CASSQDGGYTQYF	0.236453	0.169527
	16	CASSLGSGGALHEQYF	0.18404	0.150993
	17	CASKVNTEAFF	0.139912	0.183598
	18	CASSLAQGADTQYF	0.205536	0.12791
	19	CASSQGGRGSGANVLTF	0.147925	0.116008
	20	CSADSYGYTF	0.14289	0.105338
	21	CASSLAGNQPSYGYTF	0.147167	0.0923726
	22	CASSYWDQISYNEQFF	0.105909	0.0980264
	23	CASSILALADTQYF	0.107154	0.0791098
	24	CASSSTAGYTF	0.0940507	0.0851461
	25	CASSEQGYSNQPQHF	0.123668	0.0614259
	26	CASKSGQFWYF	0.0954584	0.0805126
	27	CASSHPNYGYTF	0.0937799	0.0772819
	28	CASSWAREGRGDTQYF	0.0929678	0.0742637
	29	CASSLWGTGKNGYTF	0.117117	0.0544969
	30	CASTPTPGPEAFF	0.089719	0.0742212
	31	CASSKPLAGGSKETQYF	0.0802977	0.0754114
	32	CASSFGGRAYEQYF	0.0975701	0.0601081
	33	CASSLDRPGVS	0	0.13552
	34	CASSALDLTDTQYF	0.0784568	0.0730309
	35	CSAYGGLAGSEQYF	0.0734754	0.071118
	36	CASSFTGGLTDTQYF	0.0753163	0.0618935
	37	CATQGLETGELFF	0.0763992	0.0606182
	38	CASSRPPGGEDEQFF	0.0884737	0.0510536
	39	CASSPRTGGDYNEQFF	0.0817596	0.0554321
	40	CASSVAGTGTEQYF	0.0841962	0.052839
	41	CASSLAPTREQYF	0.0659492	0.0605332
	42	CASSYRDSGANVLTF	0.0599932	0.0648691
	43	CASSSGTGTNEQFF	0.0763992	0.0512662
	44	CASSLAGTSYEQYF	0.0668155	0.0572175
	45	CASSQGHSYEQYF	0.000270727	0.108909
	46	CASSSQGYEQYF	0.0607512	0.0586203
	47	CASRPTGTTEAFF	0.0702267	0.0495233
	48	CASSLTGRNSYEQYF	0.0621048	0.0556871
	49	CASSLEPTEGTGELFF	0.0534416	0.0619785
	50	CASSLLGYEQYF	0.0686023	0.0500334
HC 169			baseline	5 months
	1	CASSDSSGGANEQFF	2.40085	2.03896
	2	CASREGHEQYF	0.865129	0.494318
	3	CASGFGQGNEQFF	0.441094	0.117376
	4	CASSAGGGYTGELFF	0.227827	0.0484201
	5	CASSKGAPGGANTGELFF	0.221863	0.0534351
	6	CASSAPGQGMYEQYF	0.11911	0.146082
	7	CASS*GEKLFF	0.123496	0.100039
	8	CASSPGLSAGELFF	0.00245588	0.204532
	9	CASSLRGNEQFF	0.105866	0.0999962
	10	CASSLTAPNQPQHF	0.0879733	0.101855
	11	CASSTGTENTGELFF	0.10227	0.0875453
	12	CASSSPAGVTDTQYF	0.0902099	0.0873291
	13	CASSLASGETQYF	0.09078	0.0764346
	14	CASLDLGDAYYGYTF	0.0946392	0.0603955
	15	CASSLAVTTEAFF	0.0728433	0.0804552
	16	CASSLEPGQAIYGYTF	0.0908677	0.0590985
	17	CASSQDLGWQPQHF	0.0801671	0.0641134
	18	CASSLPGPTSYEQYF	0.074729	0.0635946
	19	CASSQRVRETQYF	0.0606077	0.0718952
	20	CASRTWTGGETQYF	0.0631074	0.0674423
	21	CSGRWGSGETQYF	0.059906	0.057153
	22	CASSPFDFTDTQYF	0.0464864	0.0554237
	23	CSARESDGWGNEKLFF	0.0462671	0.0535648
	24	CSVNGMMSYNEQFF	0.0577133	0.0404222
	25	CASSSETEAFF	0.0397765	0.0540403
	26	CASSFTVQRQATDTQYF	0.078062	0.0152178
	27	CASRITASGTGELFF	0.0744221	0.0168606
	28	CASSLRVEITEAFF	0.0421447	0.0412436
	29	CASSLWAGKPYEQYF	0.0407414	0.0408977
	30	CASSQVAGTEAFF	0.0344262	0.0417624
	31	CASSPPDTNQPQHF	0.0307863	0.0417624
	32	CASSLAGTDTQYF	0.0346017	0.0373959
	33	CASSFLTTDTQYF	0.00333299	0.0659292
	34	CASSPPQGQYGYTF	0.0384609	0.0301329
	35	CASSSLLEPRNEQFF	0.0631513	0.0052311
	36	CASSCPGQGYDYEQYF	0.0353472	0.0318622
	37	CSVSLGESGANVLTF	0.0346455	0.0311272
	38	CASSDREGANVLTF	0.0329352	0.032381
	39	CASRLRDGDNSPLHF	0.0340754	0.0276686
	40	CASSAQGAGTEAFF	0.0282865	0.0326836
	41	CASSSGPKMALHF	0.0379346	0.0229131
	42	CASSVSLESYEQYF	0.0288566	0.0302626
	43	CAIGNLGNEQFF	0.0352595	0.022524
	44	CASSSRSQGAGDTQYF	0.053854	0.00384767
	45	CASSSWDGYTF	0.0251728	0.0302626
	46	CASSLNNEQFF	0.0474512	0.00782504
	47	CASSLQSSGGNEQFF	0.0243396	0.0296573
	48	CASGDRVAGELFF	0.0242519	0.0296141
	49	CASSQDRSYEQYF	0.02662	0.0269769
	50	CASSPSIAELYGYTF	0.026313	0.0258529
HC 198			baseline	5 months
	1	CASREPGLASREQFF	0.4413	0.470969
	2	CASRRQSENTEAFF	0.751436	0.00538299
	3	CASSLRRIPDRQYF	0.358647	0.37164
	4	CSVEQNTEAFF	0.205073	0.246592
	5	CASSLLAENQETQYF	0.232272	0.185414
	6	CASSQGLAGANEQFF	0.213905	0.161533
	7	CASRTGTEAFF	0.173084	0.162643
	8	CASSLDQAGGQETQYF	0.163285	0.146494
	9	CASSLDRGDYNEQFF	0.154629	0.144486
	10	CSSLTGTQAFF	0.126462	0.158371
	11	CASTVDLCGYTF	0.146499	0.133421
	12	CASSFLLQGASYEQYF	0.152651	0.127355
	13	CASSETLISTDTQYF	0.269886	0.0003845
	14	CASSASGTVPYEQFF	0.14896	0.0971075
	15	CASNRATGNEQFF	0.152695	0.0804031
	16	CASRRGDYGYTF	0.224012	0.000939888
	17	CASSQDLSGIEETQYF	0.116839	0.0994145
	18	CASSQDLGVESTDTQYF	0.0926277	0.112018
	19	CASSIGGELFF	0.0872669	0.115692
	20	CASSITLSSGSLDEQFF	0.102295	0.0965094
	21	CASSFGAGEKLFF	0.0997901	0.0892466
	22	CASSYPVLSTDTQYF	0.0797091	0.10766
	23	CAISESRQAGTEAFF	0.0830486	0.086427
	24	CASSRAGLGTEAFF	0.0680208	0.0830519
	25	CASSGTRQETQYF	0.0706572	0.0747211
	26	CAVGHYGYTF	0.066351	0.0704061
	27	CASSASDWNYEQYF	0.073074	0.0623744
	28	CASSLGSSYEQYF	0.0646812	0.0678001
	29	CASSLVRADNEQFF	0.0653403	0.0669884
	30	CAGSMGVNQPQHF	0.0590128	0.0654931
	31	CASGGSRQETQYF	0.0590128	0.0637842
	32	CASSQEGSSASSYEQYF	0.0838835	0.0366983
	33	CASSFKLYYNEQFF	0.0659555	0.0531037
	34	CASSGTGVHGYTF	0.0651206	0.0537018
	35	CASNQGQVLSGANVLTF	0.0504883	0.0598965
	36	CASSQGVKLFF	0.0644176	0.0433203
	37	CASSESRQNIQYF	0.051455	0.0535736
	38	CASLMNTEAFF	0.0512353	0.0524628
	39	CASSWGVPGNTIYF	0.0475442	0.0532745
	40	CASSYSTGYEQYF	0.0575628	0.0432776
	41	CASSLGGLVQPQHF	0.0494337	0.0508394
	42	CASSLVALSTDTQYF	0.0669662	0.0304609
	43	CASSKAIRDTQYF	0.0951324	0.000726277
	44	CAISSGRRADTQYF	0.0440289	0.0501986
	45	CASSPNPTSASHEQYF	0.0583537	0.0354594
	46	CASGLVQGKADGYTF	0.0605508	0.0327252
	47	CASSIGVKGEETQYF	0.0454351	0.0471653
	48	CASSFGDQAFF	0.0502686	0.0393044
	49	CARTGYDEQYF	0.0416561	0.0476352
	50	CASSQFGTSGSNEQFF	0.0441608	0.0444738

## Sheet: Supp. Table 3 SLE top 50
sample	clone rank	amino acid	frequency (%)
			quiescent	pre-flare	flare
SLE 1			0 months	4 months	6 months
	1	CASSGSLGRTMNTEAFF	7.72249	8.22416	8.6764
	2	CASSYTGAGELFF	6.2071	6.51815	7.05135
	3	CASSADVEGYTF	4.66668	5.65149	4.72239
	4	CASSGRQGSTMNTEAFF	2.30046	2.66541	2.91682
	5	CAISELGTSTDTQYF	2.42408	2.46093	2.30511
	6	CASSPMIGETQYF	1.15729	1.50913	2.13606
	7	CASSEVQDTQYF	1.29449	1.40495	1.7879
	8	CASSPTGRNEQFF	1.483	1.31353	1.22184
	9	RASSRIGRGTEAFF	1.06312	1.28856	1.5926
	10	CAITTNRGISGNTIYF	1.17705	1.08413	1.30526
	11	CASGPAAANTGELFF	1.19787	1.03466	1.09068
	12	CASSPNLGHDGYTF	0.687631	1.32937	1.27764
	13	CASSLTSAGDQPQHF	0.848636	1.11169	1.20424
	14	CASKFDRDDSPLHF	0.605711	0.693343	1.10996
	15	CASSPLRGGGYEQYF	0.767716	0.77067	0.72227
	16	CASSLDRGAYNEQFF	0.631317	0.757767	0.886242
	17	CASIRGRGTQYF	0.717621	0.655712	0.73177
	18	CASSQADWGEEVIQYF	0.567785	0.692505	0.800037
	19	RASSDRTGGTEAFF	0.553115	0.606202	0.539498
	20	CASYSTGDSYEQYF	0.537795	0.472792	0.661299
	21	CASSSSGRDYEQYF	0.535044	0.499642	0.523383
	22	CASSDSDRGSSYGYTF	0.426768	0.552056	0.560202
	23	CASSIAGGQGANEQYF	0.436804	0.516213	0.564732
	24	CSAILVPGGYTF	0.349167	0.522041	0.593473
	25	CASSRVYGNTIYF	0.36177	0.412073	0.651057
	26	CATSDSGNQPQHF	0.369371	0.507797	0.465439
	27	CASSSTREGDQPQHF	0.296287	0.566822	0.48007
	28	CASSYIAGPTDTQYF	0.362303	0.4252	0.454495
	29	CASSFGQGEGYEQYF	0.266847	0.445346	0.523984
	30	CASSQDLGVQQPQHF	0.304973	0.420173	0.402423
	31	CASSFGDRAYNEQFF	0.411881	0.360347	0.310125
	32	CSARPPGLAGGSTSTDTQYF	0.288369	0.399896	0.397413
	33	CAKQDRGRGTNEKLFF	0.351134	0.319291	0.393665
	34	CASSESANSGNTIYF	0.336564	0.32402	0.404508
	35	CASSPAGRDGNTIYF	0.305256	0.325957	0.402063
	36	CSAFSQGANSPLHF	0.230672	0.342808	0.3727
	37	CAISDPSDRGNEQFF	0.288202	0.356009	0.272344
	38	CASQPRGQSYTEAFF	0.277549	0.236508	0.379995
	39	CASSPTGFGRVYEKLFF	0.284818	0.30447	0.296636
	40	CASNRAGAPTDTQYF	0.190795	0.299256	0.381038
	41	CASSQDLGDNEKLFF	0.224087	0.239692	0.362418
	42	CASSKEADSILNTIYF	0.224087	0.314711	0.25631
	43	CASSLVVGTFLSNEQFF	0.267764	0.273263	0.233281
	44	CASSARTGVNTEAFF	0.254477	0.260006	0.246449
	45	CASRQTSGGRADTQYF	0.236073	0.242317	0.236948
	46	CASSRLTFTDTQYF	0.203599	0.225634	0.254646
	47	CASSLAGEGYGYTF	0.234289	0.210347	0.222237
	48	CASSYTENTEAFF	0.216418	0.210887	0.21436
	49	CASSALGKGTGPYSNQPQHF	0.203215	0.224256	0.180908
	50	CSARTREDLKQYF	0.158104	0.220532	0.217286
SLE 2			0 months	3 months	5 months
	1	CASSQAGQAWGYTF	0.346984	0.831349	0.649709
	2	CASSLGGTGEAFF	0.355771	0.327522	0.382289
	3	CASSQRVAGETQYF	0.233114	0.276664	0.321383
	4	CASSQVFRDPTQYF	0.165815	0.372083	0.300656
	5	CSVAPGWGMNTEAFF	0.253972	0.230674	0.259244
	6	CASSQSPGGIQYF	0.273259	0.210381	0.235525
	7	CASSQSLGQHYGYTF	0.146333	0.166117	0.164981
	8	CASSPSPGGYLSGANVLTF	0.165447	0.127198	0.14123
	9	CASSYDGSSTDTQYF	0.162304	0.130697	0.127161
	10	CASSSLNSPLHF	0.125605	0.12252	0.106378
	11	CASTGLRGANVLTF	0.109189	0.105583	0.122674
	12	CASSSTPGSQNPTNEKLFF	0.0835305	0.0947644	0.121823
	13	CASSLLTDTQYF	0.107	0.102644	0.085083
	14	CASSQDLPGTGNTIYF	0.0953195	0.0797797	0.0958125
	15	CASSQEGSLTKNIQYF	0.0953845	0.0873375	0.0794726
	16	CASSPMMWVAEAFF	0.072966	0.0736025	0.0883793
	17	CASSQVQGAVGELFF	0.0879622	0.0643308	0.0672587
	18	CASRKTEYRQPQHF	0.0380433	0.0995133	0.0744408
	19	CASSSTGVGDQPQHF	0.0574713	0.0614148	0.0813391
	20	CASSGQGPGELFF	0.064471	0.0638904	0.0684702
	21	CASSIDRVGKNIQYF	0.0695094	0.0577251	0.0683393
	22	CASSSTQAGDNEQFF	0.0802907	0.0552138	0.0591706
	23	CASSFQGGSPLHF	0.064731	0.0750903	0.056169
	24	CAISERAGGHEQYF	0.0541231	0.0520716	0.0765365
	25	CASSLVARTYEQYF	0.0631057	0.0516908	0.058352
	26	CASSTTREKAYEQYF	0.060256	0.0555232	0.0548919
	27	CASSSPGSSGRSLNEQFF	0.0570703	0.0687822	0.0407241
	28	CASSSRLATYEQYF	0.058739	0.0539522	0.052436
	29	CASTRQGRETQYF	0.0533429	0.0629144	0.0446972
	30	CASSNFVIAGGNEQFF	0.0527037	0.0536546	0.0531455
	31	CASSQEFNVPGETQYF	0.055055	0.0712697	0.0331818
	32	CASSISSLSRQTDTQYF	0.0502982	0.0484891	0.0539859
	33	CASSFYLGGEQYF	0.0463866	0.0513813	0.0526761
	34	CASSSSGQTNEQFF	0.0457256	0.0447637	0.0545426
	35	CSARPGWGMNTEAFF	0.0463324	0.046561	0.0509625
	36	CASSLSLAGSSNEQFF	0.0491713	0.0453827	0.0485393
	37	CASSLGPGQGPNEQFF	0.0435802	0.0484653	0.0508424
	38	CASSLALAGTYNEQFF	0.0388451	0.0540593	0.0480809
	39	CASSSEPGRRSYNEQFF	0.0560085	0.0342304	0.0461053
	40	CASRPGTSGRRETQYF	0.049453	0.0387056	0.0465637
	41	CASSRTGDTEAFF	0.0458665	0.0490604	0.0406586
	42	CASSLGRDPYNEQFF	0.0453247	0.0459897	0.0346117
	43	CASSPSRGQGPSLYNEQFF	0.0244231	0.0533213	0.0486594
	44	CASSPGTHPEKLFF	0.0304476	0.0371583	0.0503512
	45	CASSPNLPGPQHF	0.051165	0.0319333	0.0320357
	46	CASSLGLAGDNEQFF	0.0419874	0.0399077	0.0324505
	47	CASTPGGTDNGYTF	0.0340558	0.0373845	0.0423723
	48	CASSRGEYNEQFF	0.0320296	0.0351588	0.0452211
	49	CASSLGTSGNTIYF	0.0315312	0.0395506	0.0408442
	50	CASSLRTPPGDEQFF	0.0371006	0.0376225	0.0367401
SLE 3			0 months	5 months	7 months
	1	CASSFETSGSYEQYF	2.38021	3.65682	3.94504
	2	CASSLVVASLYNEQFF	0.339147	1.56917	0.915599
	3	CASQVGTEAFF	0.589842	0.608209	0.412554
	4	CASRPTWDYQTDTQYF	0.361274	0.753576	0.381055
	5	CASSDRRRRKPLYSNQPQHF	0.365359	0.644885	0.450064
	6	CASSWGLVESETQYF	0.333326	0.533191	0.203541
	7	CSAQGQSIGYTF	0	0.717765	0.280508
	8	CASSLAGTSGPSSYEQYF	0.254202	0.423918	0.353062
	9	CASSQLQGEGTEAFF	0.265844	0.490431	0.193465
	10	CASSQDTPVSTDTQYF	0.213763	0.485825	0.211729
	11	CASRRASWTEAFF	0.193264	0.270864	0.166494
	12	CASSPGQGEGYEQYF	0.154036	0.245758	0.179074
	13	CASSFRLADYNEQFF	0	0.478657	0.00890072
	14	CASGQEGVDIQYF	0	0.317145	0.185451
	15	CASSPNARGLTYEQYF	0.117376	0.253775	0.133877
	16	CARRVSTGELFF	0.133898	0.165819	0.185374
	17	CASSLGWGEETQYF	0.151252	0.150602	0.166821
	18	CASSVTGVSNQPQHF	0.116182	0.225935	0.110662
	19	CASSLKPGQGAPLNEKLFF	0.12777	0.162833	0.162255
	20	CASSSGTPVSSEQFF	0.166853	0.145178	0.0863293
	21	CASSYLRGVLSGANVLTF	0.0715317	0.153526	0.177398
	22	CASTGLQETQYF	0.11376	0.169545	0.105653
	23	CASSSKAGSSYEQYF	0.109946	0.153903	0.0885448
	24	CASNGPYTGELFF	0.0855777	0.143323	0.104054
	25	CASTPPSSAEQYF	0.0887412	0.111458	0.123839
	26	CASSQRHSSYEQYF	0.0902235	0.142129	0.0743653
	27	CASSVAPYEQYF	0	0.177657	0.119062
	28	CASSLPWGGSSYNEQFF	0.0779491	0.13452	0.0868109
	29	CASSLDSYEQYF	0.0846919	0.109855	0.0933034
	30	CATLRLLGGYTF	0.0682235	0.0965237	0.118156
	31	CSARGLYEQYF	0.0841315	0.107151	0.0782955
	32	CASSLRGLSYEQYF	0	0.151954	0.10311
	33	CASIPLGLVPFF	0.0842219	0.115514	0.0512851
	34	CASSAGLAGGSVWNEQFF	0.0761956	0.0996992	0.0727663
	35	CASSQGLADSYNEQFF	0.06694	0.0944171	0.0817055
	36	CASSLWGNLNTGELFF	0.0648069	0.110295	0.057662
	37	CSVGTGEGSQQYF	0.0611734	0.101193	0.0682967
	38	CATSSRGTGGEKLFF	0.0603961	0.0957534	0.0645206
	39	CAWTWGGITEAFF	0	0.129835	0.0733635
	40	CASRIQGSQETQYF	0.0566179	0.0929708	0.0533658
	41	CASVHRGGTNEKLFF	0.0768825	0.0788853	0.0429046
	42	CASSPARDGPYEQYF	0.069037	0.0582758	0.0735176
	43	CASSLDGTVNEKLFF	0.058028	0.0828469	0.0539438
	44	CASIFGFSNTGELFF	0.044705	0.0896853	0.0548107
	45	CASSLGTGYNEQFF	0	0.169247	0.000982547
	46	CASSMAGETPYNEQFF	0.0385768	0.0822652	0.057007
	47	CASRSLAGESYEQYF	0.0605407	0.0671893	0.0412092
	48	CASSLSSISTDTQYF	0.170505	0.00185501	0.00393019
	49	CASSHKPAGARNQPQHF	0.0453377	0.0630705	0.0535199
	50	CASSQDGLMNTEAFF	0.0324487	0.0797185	0.0458137
SLE 4			0 months	3 months	6 months
	1	CASSRRTGDDYGYTF	0.377947	0.392646	0.361843
	2	CSVAQGHNYGYTF	0.519215	0.35552	0.2444
	3	CASSPIDRGGNQPQHF	0.263365	0.247086	0.227483
	4	CASSFYGGGGKLFF	0.203593	0.219783	0.246881
	5	CASGTEAFF	0.232268	0.208163	0.1988
	6	CASSKPRRDKPSVGFFLDTQYF	0.206683	0.224992	0.186708
	7	CASSLEQGSYNEQFF	0.196863	0.216259	0.199386
	8	CASSYLVPGLADGTDTQYF	0.173752	0.178793	0.184404
	9	CASSRTEFNQPQHF	0.140848	0.103678	0.245368
	10	CASSYSMRRYSGNTIYF	0.211108	0.124017	0.121559
	11	CASRYPERPDEQFF	0.155958	0.137747	0.0934496
	12	CSVTQSNYGYTF	0.147526	0.124484	0.0941312
	13	CASSALTGELFF	0.109973	0.12423	0.114593
	14	CASSLGESPGGSYEQYF	0.129444	0.0890428	0.0781814
	15	CASSLLGVWTEAFF	0.136907	0.0704303	0.0880375
	16	CAWIGGRIEAFF	0.0653634	0.100253	0.123645
	17	CASTVDGTGFLGEQFF	0.0855799	0.113246	0.0894417
	18	CASSLADSSVDTQYF	0.100454	0.0906705	0.0888555
	19	CASSRTGLGTQYF	0.0920482	0.103678	0.0773634
	20	CASSVAETEAFF	0.0713603	0.0902459	0.107068
	21	CASARGGNQPQHF	0.0812067	0.0912649	0.0899597
	22	CASSPRGLQETQYF	0.0701425	0.0856034	0.0831026
	23	CASSRLGYNEQFF	0.0938551	0.0720297	0.056765
	24	CASSQVGLTGELFF	0.124468	0.0498787	0.0433099
	25	CASRLPGGNEQFF	0.0859727	0.0793473	0.0543112
	26	CASNEGSTEAFF	0.0667644	0.0725675	0.0619316
	27	CASSSDRLNTEAFF	0.0700509	0.0390933	0.0887464
	28	CASPPGRSGNTIYF	0.0379322	0.0927228	0.0579919
	29	CAIRASLADYNEQFF	0.0627316	0.0481236	0.0544884
	30	CASSLAGTASYEQYV	0.0445707	0.0440331	0.0771317
	31	CASSETLGRVEAFF	0.0536315	0.0565594	0.0519937
	32	CASSLDYYSNQPQHF	0.0472811	0.0592911	0.0528253
	33	CAISESRSGRTGELFF	0.069933	0.0533747	0.0309454
	34	CASRPPGGSNEQYF	0.052021	0.051747	0.046977
	35	CASSADREFEGNEQFF	0.0656514	0.0431414	0.0382387
	36	CASSPTRPGTEAFF	0.0596938	0.0453069	0.0373117
	37	CASSAGTAEGEKLFF	0.0246291	0.0445568	0.0632676
	38	CATGAGGFTEAFF	0.0460372	0.0460005	0.0387294
	39	CATGQGGINEQFF	0.0341482	0.0511384	0.0369709
	40	CASKAEYNSPLHF	0.0470061	0.0370693	0.0345852
	41	CSVHRGNGELFF	0.0530292	0.0335308	0.0297594
	42	CSARGSRVSTYEETQYF	0.047556	0.0328514	0.0293095
	43	CASSFLSGGGNTIYF	0	0.110047	0
	44	CAWSVGGDENEQFF	0.0404069	0.0326957	0.0307682
	45	CASSQDSEGARNTGELFF	0.0265015	0.0390509	0.0304819
	46	CAGMTGGSNTGELFF	0.0431828	0.0269492	0.0237748
	47	CASSGDSAEQFF	0.0347505	0.0293271	0.0277145
	48	CASSYSNYGYTF	0.0469406	0.0243166	0.0198078
	49	CSVEGGNYGYTF	0.0325115	0.0369561	0.0226297
	50	CASSPLADRIGPGANVLTF	0.0337946	0.0370976	0.0195488
SLE 5			0 months	3 months	7 months
	1	CAISGVQGPNTGELFF	4.15563	3.68015	5.55508
	2	CASSEEGEGRYGYTF	3.04781	3.18403	3.37251
	3	CASSSSGSYGEKLFF	1.87575	2.37706	2.31236
	4	CASSPGRGSREQYF	1.96486	1.99594	2.10348
	5	CASSLGTGLTDTQYF	1.05824	1.12987	1.23586
	6	CASSYLAENQETQYF	1.07297	1.10878	1.04235
	7	CASSLWLGVYEQYV	0.991235	1.10368	1.13658
	8	CASSPRTGQGTDTQYF	0.723896	0.826868	0.877138
	9	CASSRNSLPADTQYF	0.639259	0.795904	0.822157
	10	CASSQDGSSTDTQYF	0.646232	0.718679	0.649382
	11	CASRLEGSGETQYF	0.562398	0.667821	0.604742
	12	CASSQDRFTGGYTF	0.525208	0.666711	0.37543
	13	CASSPTTANYGYTF	0.495155	0.6256	0.437596
	14	CASSQDSGSGAKNIQYF	0.461205	0.521912	0.493452
	15	CAISEWTGEADTQYF	0.496305	0.456512	0.338387
	16	CASSEMGQGLHEQYF	0.388968	0.417456	0.459025
	17	CASNLEGQGVDYTF	0.365059	0.428762	0.439379
	18	CASRDPGTDVAETQYF	0.357645	0.344661	0.396199
	19	CASSLEGVLAGGTYEQYF	0.32563	0.352328	0.428509
	20	CASSLLPPPSGGQETQYF	0.262751	0.329374	0.265534
	21	CASSSLIQGGRETQYF	0.331169	0.262238	0.232241
	22	CASSPDWRGIWADTQYF	0.258413	0.250519	0.308033
	23	CATSSGATNEKLFF	0.173076	0.227246	0.19321
	24	CASRRLERANEKLFF	0.178978	0.200949	0.121069
	25	CASSPGGGLTDTQYF	0.181907	0.145614	0.166962
	26	CAILLDNTEAFF	0.142298	0.206336	0.149738
	27	CASSVAGTANTGELFF	0.142056	0.171994	0.1786
	28	CASSLIFSGGANEQFF	0.155017	0.151545	0.175521
	29	CASSPDSNYGYTF	0.155579	0.145437	0.160684
	30	CASSVTQGRHSPLHF	0.132257	0.152029	0.177249
	31	CASSLTPRDRETQYF	0.126537	0.141491	0.155249
	32	CASSREEDQPQHF	0.133164	0.14741	0.118563
	33	CASSESPGNSNQPQHF	0.109946	0.147114	0.111085
	34	CASSYGSWDRVNEKLFF	0.105781	0.122259	0.113278
	35	CASSLTRGRGGYNEQFF	0.107337	0.105554	0.114143
	36	CASSFWAARQETQYF	0.0831423	0.113528	0.136662
	37	CASRPDHSRFYEQYV	0.111769	0.096257	0.0885437
	38	CASSLRRSNTGELFF	0.0656877	0.0860619	0.149446
	39	CASSPYSSGNTIYF	0.10248	0.0914725	0.0915153
	40	CASDGSHSYEQYF	0.0849482	0.107173	0.0955999
	41	CASGSDRRGRTDTQYF	0.0919559	0.116328	0.0747769
	42	CASSPGLAGFEQYF	0.0713821	0.126015	0.0746689
	43	CASRIQGSNNEQFF	0.0852679	0.10989	0.0705951
	44	CASSYGRGSGTEAFF	0.073067	0.103003	0.0921204
	45	CASSPRGGAYQPQHF	0.0803945	0.0660733	0.108437
	46	CASSLWDLSTDTQYF	0.110318	0.0926184	0.046044
	47	CASRAFGQSMNTEAFF	0.0861234	0.10227	0.0668022
	48	CASSLVAGVDEQFF	0.0743718	0.0906928	0.0898728
	49	CATSDTGTGANQPQHF	0.0696539	0.0869007	0.0801907
	50	CASSYGGHEQYF	0.086132	0.0725235	0.0619071
SLE 6			0 months	3 months	6 months
	1	CASTGARGTEAFF	1.96138	3.65978	5.24592
	2	CASSQVMQNTEAFF	1.02338	1.73611	2.26061
	3	CASSTLLAGEQFF	1.31376	1.32489	1.84346
	4	CASSYSRGEQFF	1.10277	0.934585	1.35219
	5	CASSVAGGLGEQETQYF	0.627068	0.707448	1.30341
	6	CATSDPKGASGRATDTQYF	0.802558	0.68384	1.06702
	7	CASSSGGLAGYKNEQFF	0.685291	0.663462	1.03016
	8	CASGLGTGVTGELFF	0.579869	0.527236	0.742354
	9	CASSESRGSTEAFF	0.446901	0.432951	0.651458
	10	CASRAGHLYEQYF	0.338753	0.441197	0.712192
	11	CASSLTGGNTEAFF	0.277495	0.482428	0.691033
	12	CASSTLGLANEQFF	0.235021	0.418803	0.76894
	13	CASSSASSGVLSETQYF	0.361847	0.469503	0.409313
	14	CASSQPAGGQDTQYF	0.238878	0.361009	0.550932
	15	CASSLGESGANVLTF	0.3885	0.408357	0.336225
	16	CASSQEYGPYEQYF	0.27565	0.34138	0.47901
	17	CASSTGVGYGYTF	0.223677	0.29795	0.414808
	18	CASSSSTAYGYTF	0.217701	0.311717	0.36816
	19	CASSLAPWGAGVLETQYF	0.230176	0.278229	0.373215
	20	CASSQGSSSGNLNTGELFF	0.160181	0.313485	0.310717
	21	CASSLMGGANDGYTF	0.125076	0.193845	0.342544
	22	CASSPRREGKDTQYF	0.169144	0.206656	0.284679
	23	CASSQNDRPSRPQHF	0.172085	0.209073	0.274726
	24	CASILTGSGNTIYF	0.118755	0.202831	0.300509
	25	CASSAAGGQETQYF	0.199345	0.184725	0.230116
	26	CARSSPSGRENIQYF	0.231248	0.186164	0.184055
	27	CASSRFGTENEQYF	0.11935	0.172705	0.24962
	28	CASSSRASGGALGDTQYF	0.198238	0.168161	0.186377
	29	CSARRSGAQYF	0.0906611	0.176541	0.246426
	30	CASSLGAGVFYEQYF	0.0796022	0.10139	0.31586
	31	CASSLGTRYEQYF	0.184405	0.169446	0.163856
	32	CASRQIGDTEAFF	0.124659	0.162352	0.167765
	33	CASSSISYEQYF	0.146967	0.146086	0.154736
	34	CASSPTTGLSGNTIYF	0.103934	0.146517	0.141884
	35	CASSQSAGGHTEAFF	0.066734	0.127671	0.173211
	36	CASSYSRALNTEAFF	0.0829711	0.106233	0.146273
	37	CASSLRRQGQETQYF	0.103303	0.097123	0.137427
	38	CASAQSGTGIGYTF	0.0782095	0.0979867	0.1536
	39	CASSSGQFIPFTGELFF	0.117981	0.102819	0.0912979
	40	CASSEVPGGFTDTQYF	0.102839	0.0816282	0.113544
	41	CASSSGPQSNQPQHF	0.0704718	0.101812	0.105384
	42	CASTPWGGMNTEAFF	0.0713408	0.0915399	0.0940604
	43	CASSLAKGGLKREKLFF	0.0557942	0.0679841	0.12338
	44	CASSLGGSRETQYF	0.0537943	0.0869336	0.0917877
	45	CASSLAGTGVGETQYF	0.0719122	0.0779884	0.0838041
	46	CASSFGGGSYEQYF	0.0676625	0.0811655	0.0814041
	47	CASSLTPAGELFF	0.0524372	0.0835715	0.0808261
	48	CASSSTLAGGYTF	0.0446996	0.069187	0.0971461
	49	CASSLLLRGLDEKLFF	0.0491636	0.0741429	0.0885747
	50	CASTQRQGTGELFF	0.0811021	0.0676036	0.0592261
SLE 7			0 months	3 months	14 months
	1	CASSTARGEETQYF	0.225906	0.233582	0.202725
	2	CASSSRGDGGADTQYF	0.0850169	0.0915999	0.0628126
	3	CASSIDSYNEQFF	0.0725119	0.0803399	0.0747521
	4	CASSLSGATDTQYF	0.0601929	0.0752031	0.0471638
	5	CASSQASGNQPQHF	0.0667172	0.0606967	0.0497284
	6	CASRQGWMNTEAFF	0.0733275	0.0613679	0.0380643
	7	CASSWTSGGTDTQYF	0.0485177	0.0686828	0.0493517
	8	CASSFGPPGGSGNTIYF	0.0570023	0.0649158	0.0407739
	9	CASSQDGTLGTEAFF	0.0827134	0.0556558	0.0148809
	10	CASSHKNMEAIYGYTF	0.0466863	0.0553544	0.0262407
	11	CASSLVGGVDTQYF	0.0445688	0.0354783	0.0320221
	12	CASRQGAEAFF	0.0657157	0.0361221	0.00757808
	13	CASSRRQGPYNEQFF	0.0257111	0.0607789	0.019561
	14	CASSQDLALNTQYF	0.0422509	0.0333551	0.0221402
	15	CATSDGDGGLHEQYF	0.0271133	0.0326428	0.0304862
	16	CASSYDRGRETQYF	0.0331369	0.0259581	0.0282113
	17	CASSSPLQGYEQYF	0.0167115	0.0332044	0.0317178
	18	CASSYSTAGGWTGELFF	0.0240371	0.0252184	0.0315874
	19	CASSLTSSTDTQYF	0.0312625	0.024602	0.0236761
	20	CSVVIRDRGPDTQYF	0.0249385	0.0280813	0.0261973
	21	CASSLGRYNEQFF	0.0273851	0.0286292	0.0205608
	22	CASSLNRAWEPPTGELFF	0.0256396	0.0279991	0.0210679
	23	CASTRIIGDTQYF	0.0268843	0.0221363	0.0230385
	24	CAISDGNTDTQYF	0.0238797	0.015657	0.0301385
	25	CASSLRVNTEAFF	0.0240228	0.0232184	0.0196624
	26	CASSLSAGVGEQFF	0.0261976	0.0192049	0.0212418
	27	CASSSGEMNTEAFF	0.02408	0.0290402	0.0127364
	28	CASTLSTGGQEKLFF	0.0232788	0.01652	0.0249077
	29	CASSETYEQYF	0.0208608	0.0214925	0.0212273
	30	CSVEDWSVMPGELFF	0.0227065	0.0274786	0.0127509
	31	CASSLVPGGRYEQYF	0.0197877	0.0241636	0.017518
	32	CASRTGTLQFF	0	0	0.0623779
	33	CASSRSLAPRTDTQYF	0.0125336	0.0192049	0.0291821
	34	CASSWASSHEQFF	0.0218909	0.0241636	0.0143158
	35	CASNRNTGELFF	0.0173267	0.0159584	0.0272695
	36	CASSAGSLTDTQYF	0.0199737	0.0253006	0.0145766
	37	CASSFRASGANVLTF	0.0194872	0.0151228	0.0252265
	38	CASRRSLGYTGELFF	0.0219625	0.0219445	0.0144607
	39	CASSSSGTASYEQYF	0.0152378	0.0172049	0.0259509
	40	CASSVPGGTSNEQFF	0.0257254	0.0168351	0.0152431
	41	CAISEQRENWDTGELFF	0.0249528	0.0187117	0.0133594
	42	CSVGIGGASNEQFF	0.0242088	0.0186569	0.0139245
	43	CASSQGARTYEQYF	0.0193012	0.0191501	0.0183149
	44	CASSQEYVLHSGANVLTF	0.0208894	0.0163556	0.0183294
	45	CASSLWDGADQPQHF	0.0230499	0.0221911	0.0096501
	46	CASSQESDYNEQFF	0.0266411	0.0225472	0.00554953
	47	CASSTRDRPEYF	0.0206891	0.0210541	0.0131276
	48	CASGQGSNTEAFF	0.0207034	0.0159447	0.0181265
	49	CATSDLEGAVNEQFF	0.0176844	0.0164378	0.0205028
	50	CASSRVNTEAFF	0.0213472	0.0181638	0.0143882
SLE 8			0 months	4 months	7 months
	1	CSVEGGDSQTYEQYF	1.50309	1.5992	1.27618
	2	CASGLPKEAFF	0.994098	0.470005	1.09123
	3	CASSEWTTDTQYF	0.63747	0.44957	0.621276
	4	CASSSTIAGGPTNEQFF	0.537209	0.587137	0.482138
	5	CAIKIPGGVNEQFF	0.394672	0.529628	0.320513
	6	CASSLNRLGEGGEAFF	0.309105	0.136879	0.330682
	7	CASSSGLAILYNEQFF	0.235617	0.220173	0.170631
	8	CASSYAIAGRRQETQYF	0.197859	0.111959	0.137327
	9	CSVEPSGTGSSGRMFNEQFF	0.178076	0.162257	0.114229
	10	CASSSVEAMYQETQYF	0.161559	0.121336	0.143323
	11	CAISESGKYNQPQHF	0.156043	0.111118	0.148508
	12	CASSNLDRGAANEKLFF	0.146294	0.154231	0.128133
	13	CASSLTSPNNEQFF	0.179852	0.133286	0.0990634
	14	CAWSVGGGAWETQYF	0.14027	0.109055	0.135928
	15	CASSQDMGGGSYEQYF	0.122834	0.0675476	0.106234
	16	CASSPRRLAGGTDTQYF	0.102655	0.106379	0.093217
	17	CSVGADGTNEKLFF	0.106808	0.0748858	0.0968648
	18	CASSENPGNSNQPQHF	0.082856	0.0515971	0.118814
	19	CASSLGRKTRFSYNEQFF	0.0853764	0.0712931	0.09649
	20	CATSDRAAGQGRNEQFF	0.0827292	0.0804405	0.0880702
	21	CASSQEVPAAYNEQFF	0.0937777	0.044641	0.0792007
	22	CASSLDRTEAFF	0.0725842	0.0774084	0.0742913
	23	CASSEDGMNTEAFF	0.0934766	0.060668	0.0642975
	24	CASSLRMNTEAFF	0.0708405	0.0481318	0.0879328
	25	CASRGTGEAWYEQYF	0.0834584	0.0977159	0.0499564
	26	CASSPAAGEDTDTQYF	0.0584922	0.0724143	0.0765149
	27	CSARTSGGGTGELFF	0.0627246	0.0444117	0.0858341
	28	CASRAIAGGGGETQYF	0.073139	0.0685158	0.0606998
	29	CASSLTGGFDEQYF	0.0656888	0.0714205	0.061137
	30	CASSYGTQEAGELFF	0.0636281	0.0775103	0.0515929
	31	CASSPGPDRAAQHF	0.0690018	0.0353663	0.0564649
	32	CASSSEFRDQNSGANVLTF	0.0589994	0.045329	0.0591882
	33	CASSSQGGNIQYF	0.0624551	0.0525908	0.0476828
	34	CASSLHTSGRYQETQYF	0.0523418	0.0322832	0.063598
	35	CASSQDDPGSYNEQFF	0.0619795	0.0323087	0.0538165
	36	CASSLGGVNEKLFF	0.0466828	0.023034	0.0691445
	37	CASSQDLTANTEAFF	0.0550049	0.0144727	0.0613493
	38	CASSQSGAKNIQYF	0.0432589	0.0641078	0.0444349
	39	CASSYGGRAHDEQFF	0.0533404	0.0612285	0.037864
	40	CASSASYEQFF	0.0504238	0.0500428	0.0426485
	41	CASSLAFAAYGYTF	0.0454147	0.04273	0.042661
	42	CASSSTDPDPDTQYF	0.0414676	0.0326654	0.0485198
	43	CASSYDSGGTPLYNEQFF	0.0511212	0.0452016	0.0344661
	44	CASSDQGTGSYEQYF	0.0463975	0.0445646	0.0384136
	45	CASSLMGSTPQHF	0.049013	0.021658	0.0473955
	46	CASSGTDQNIQYF	0.034699	0.0360288	0.0511682
	47	CASSLTGTGANVLTF	0.0428943	0.0415834	0.0410245
	48	CASSSAPVHEQYF	0.0596969	0.0252762	0.0351157
	49	CASSQGAGTGRTGELFF	0.0492507	0.0282828	0.0404498
	50	CASSHLGDPNEQFF	0.0397874	0.0566931	0.033754
SLE 9			0 months	3 months	9 months
	1	CASSQDLAGELFF	1.14246	1.09238	1.0979
	2	CASSYGPGTVSYEQYF	0.316457	0.31243	0.278578
	3	CASSLSGADGSEFGQFF	0.235367	0.236152	0.232184
	4	CASSLPSTGTSGSVQETQYF	0.238162	0.206034	0.189753
	5	CASSIGGLDTEAFF	0.204019	0.188204	0.210381
	6	CASSSRTGVIDTQYF	0.138037	0.163988	0.133449
	7	CASSEYQGGPEKLFF	0.133284	0.136939	0.152544
	8	CASSYSGAYEQYF	0.146413	0.136122	0.141762
	9	CASSQDLVNEQYF	0.136519	0.141931	0.1429
	10	CASSFRGGNRYEQYF	0.112239	0.134624	0.158958
	11	CAISDRDEQFF	0.0989419	0.12682	0.111674
	12	CASSSRLDSYNEQFF	0.0871526	0.0976835	0.0950281
	13	CASSLDSGYNEQFF	0.0718978	0.0716683	0.100589
	14	CAISTGDSNQPQHF	0.0761591	0.0734874	0.0891462
	15	CASSFAGQEYEQYF	0.062056	0.0638855	0.0862007
	16	CASSHRPSSYNEQFF	0.0538998	0.0627176	0.0846499
	17	CASSQDGDGYQPQHF	0.0542767	0.0607434	0.0715647
	18	CASSSYTGELFF	0.0588207	0.0624282	0.0486244
	19	CASSRDFYSNQPQHF	0.0488113	0.0444852	0.0729962
	20	CASSQVLNTEAFF	0.0609357	0.0596788	0.0474315
	21	CASSYSAESQETQYF	0.0965233	0.0329195	0.035163
	22	CATSDLPNEQFF	0.0503819	0.0542009	0.0542677
	23	CASRLPGGVNEQFF	0.0413567	0.0498805	0.0651047
	24	CASATLAVNTEAFF	0.0401107	0.0395344	0.0749691
	25	CASSLETPYEQYF	0.0428434	0.0483405	0.0580207
	26	CSVEDPTDGASYEQYF	0.0518372	0.0402682	0.0503862
	27	CASSQVGVGGLTGNTIYF	0.0593233	0.0422527	0.0406044
	28	CASSLEGNYNEQFF	0.0623491	0.0441855	0.0351997
	29	CASRPAGMNQPQHF	0.0415661	0.0457152	0.0518085
	30	CASSSSLGTQYF	0.0589045	0.0487126	0.033915
	31	CASSLWGWRANNEQFF	0.045618	0.0414052	0.0453485
	32	CASSSNPTSSEQYF	0.0407913	0.0449917	0.045688
	33	CATRWAGLHNEQFF	0.032677	0.0419426	0.0544512
	34	CASRAEPGNTIYF	0.0466022	0.0536634	0.0312906
	35	CASRLPGVGNEQFF	0.041231	0.0317515	0.0519645
	36	CASHTDTGAGQPQHF	0.0333262	0.0458289	0.0457798
	37	CASSEFQRGNEQFF	0.00107841	0.00278033	0.109361
	38	CASSTGDSNQPQHF	0.0336403	0.0398135	0.047771
	39	CAISRTSGTIAKNIQYF	0.0404039	0.040878	0.0369523
	40	CASSLAEGLGYNEQFF	0.0400793	0.0343045	0.0415587
	41	CASRRTGANSNQPQHF	0.0393255	0.0357205	0.0385214
	42	CASSQVTGGLFF	0.0377131	0.0342631	0.039751
	43	CASSPSGTGLQEGKLFF	0.0407599	0.0415602	0.0300886
	44	CASRGPGAAGELFF	0.0373676	0.0410124	0.0288773
	45	CATSDPTVLGTSGSSYNEQFF	0.0304155	0.0378083	0.0355392
	46	CASSEGQNEKLFF	0.0327398	0.0398755	0.0310337
	47	CATKLAGLPNEQFF	0.0407808	0.0288058	0.0323275
	48	CAMSGIRQTNNEQFF	0.0370849	0.0306043	0.0319605
	49	CAIQRVSGANVLTF	0.0315567	0.0367747	0.0310062
	50	CAISEFAERADSGANVLTF	0.0360693	0.0386042	0.0252803
SLE 10			0 months	4 months	6 months
	1	CASSQEAEYEAFF	6.48638	8.18452	5.60643
	2	CASSQGTGFTNQPQHF	2.47069	2.7472	1.98699
	3	CASAGTGGINEQFF	1.72867	1.44666	1.24383
	4	CASSQEGYGNTEAFF	1.20412	1.29555	0.897246
	5	CASSLGQGSSTDTQYF	0.953468	0.947524	0.773609
	6	CASSQDGGELYGYTF	0.913424	0.852705	0.563012
	7	CASTGDWGRTLDTQYF	0.943045	0.766091	0.60811
	8	CASSLGTSWKDTQYF	0.797572	0.732549	0.711687
	9	CASSQEWGLGETGELFF	0.627139	0.582299	0.462492
	10	CASSLEGGGLGTEAFF	0.657958	0.448185	0.409401
	11	CAILIRTGGRSGNTIYF	0.581346	0.457425	0.344367
	12	CASISGLATEAFF	0.531847	0.477942	0.260575
	13	CASSLAVGAGQPQHF	0.426894	0.454419	0.333549
	14	CASHPRTNDRELFF	0.396688	0.381011	0.327694
	15	CATSRDVDSLLLSNQPQHF	0.433598	0.292646	0.263098
	16	CASSQETGYTSYEQYF	0.326547	0.37155	0.249825
	17	CASSLVSGGWDTEAFF	0.0023026	0.00211255	0.953341
	18	CASSLGPASTDTQYF	0.318113	0.232666	0.191058
	19	CASSQDWAGGGRYGYTF	0.209278	0.246235	0.16905
	20	CASSGVRGAGELFF	0.137611	0.211527	0.214518
	21	CASGSSNLWDTIYF	0.235806	0.149006	0.143999
	22	CASSQAGQGDAYEQYF	0.160719	0.174408	0.140846
	23	CASSESGVNQPQHF	0.126752	0.177234	0.107801
	24	CASSGQTETQYF	0.143007	0.105848	0.0900852
	25	CATKGRAHHYGYTF	0.120675	0.132443	0.0689282
	26	CASKDSTSSYEQYF	0.100061	0.104124	0.10392
	27	CASSQDSAGVSGYEQYF	0.0949653	0.0948703	0.0977363
	28	CASSVGQGTYEQYF	0.132243	0.0839317	0.0594398
	29	CASSRGPGWPGGF	0.100143	0.0915006	0.0824067
	30	CSVLGTGVGYGYTF	0.0942296	0.0896343	0.0712318
	31	CASSTLGGIQYF	0.100252	0.0775682	0.0734394
	32	CASSLGVRGTETQYF	0.105852	0.0856555	0.052392
	33	CASSYEGASDTQYF	0.0724025	0.0892325	0.0662133
	34	CASSQAADRGNEQFF	0.0728658	0.0765702	0.0762777
	35	CASSVAVAKNIQYF	0.0638734	0.0804454	0.072932
	36	CASSESGFNQPQHF	0.102731	0.0585941	0.0525703
	37	CSATITGAPGDGYTF	0.071585	0.0842428	0.0557788
	38	CASSISGRSTDTQYF	0.103712	0.0644004	0.0437949
	39	CSASPQGARGNEQFF	0.0718984	0.0872366	0.0394483
	40	CASSPMSNQPQHF	0.0570609	0.0704788	0.0558611
	41	CASNGGASDTQYF	0.0670888	0.0505975	0.056437
	42	CASSPRLGTGTIPSEQYF	0.0684649	0.0538247	0.0509797
	43	CASSPWVEWSNQPQHF	0.0401388	0.0798103	0.0480729
	44	CASSLDREVGPQHF	0.0576877	0.0570259	0.0523646
	45	CASEGAPKNIQYF	0.0748686	0.0396071	0.0510072
	46	CASSPRDGYEQYF	0.0640914	0.0435211	0.0541608
	47	CASSESGLNQPQHF	0.046706	0.0663315	0.0464686
	48	CASSLTGPEGTEAFF	0.0551807	0.0565463	0.0460847
	49	CASSAEPSSGNTIYF	0.0512704	0.0539802	0.0522824
	50	CASSAGTSSTDTQYF	0.0467878	0.05862	0.0464549
SLE 11			0 months	3 months	7 months
	1	CASSWDRSNQPQHF	2.1477	1.37049	0.829908
	2	CASSSGSTDTQYF	1.97067	1.38263	0.83251
	3	CASSVTLGTGSYEQYF	0.84267	0.554561	0.51986
	4	CASSRQKVLRGSPLHF	0.420638	0.37001	0.198671
	5	CASTPGAPGRGANVLTF	0.387501	0.349056	0.229097
	6	CASRDPGQGIDGYTF	0.295267	0.24146	0.196584
	7	CASSPWGGSNEQFF	0.305937	0.221468	0.138198
	8	CASRGTRRETQYF	0.246965	0.159113	0.141126
	9	CASTGGGRLYNEQFF	0.16269	0.185514	0.160452
	10	CASSLPNRALNTEAFF	0.23288	0.165897	0.108463
	11	CASSLARTGEQFF	0.170821	0.139497	0.0952629
	12	CASSDWQGIDTGQPQHF	0.1317	0.126999	0.127302
	13	CASSQDSGLTNEQFF	0.143905	0.142052	0.085559
	14	CASSPTRGFVAEAFF	0.13452	0.121459	0.0713963
	15	CASSRQDSPYEQYF	0.124634	0.108386	0.0690517
	16	CASSLNEQFF	0.140536	0.0852769	0.0783083
	17	CASSFSGAQNTEAFF	0.156893	0.0806738	0.0613808
	18	CASSYSSRGTGELFF	0.102653	0.101588	0.0787826
	19	CASSLVASGANTGELFF	0.118163	0.0678415	0.0765871
	20	CASSFGDRGHGYTF	0.117145	0.0770075	0.0655144
	21	CASSQWPRQYPNYGYTF	0.089116	0.088582	0.0584805
	22	CASSDSSGGLSGANVLTF	0.109484	0.082788	0.0453207
	23	CATSEPGRDTGELFF	0.0847762	0.0692866	0.0514737
	24	CASGLSRGSYNEQFF	0.0897114	0.0614855	0.0288946
	25	CASTAGDADTQYF	0.081392	0.0603348	0.0333264
	26	CASSFAGEKLFF	0.0689678	0.0554909	0.0434504
	27	CASSDPDVSYEQYF	0.0609304	0.0493758	0.0427999
	28	CASRHPRDSSNTGELFF	0.0665237	0.0382963	0.0485191
	29	CASSLSGERELFF	0.0449184	0.0624757	0.0425559
	30	CASSLGPAGGRFF	0.0438843	0.0365969	0.0680894
	31	CAISEIAGTGELFF	0.0558072	0.0436219	0.0504572
	32	CASTRGDTQYF	0.0539898	0.0530689	0.0345326
	33	CASSFTGDGYGYTF	0.0634999	0.0392196	0.0377446
	34	CASRTIESGGVRDEQFF	0.0638916	0.0378949	0.0381377
	35	CASSLPGAGAAEQYF	0.052376	0.0570163	0.0264822
	36	CASSSGTSGGAGETQYF	0.0496813	0.0394738	0.037704
	37	CASSLIQGGAEAFF	0.0449967	0.0429261	0.0375549
	38	CSARRLGEGDTGELFF	0.0624815	0.038778	0.0194483
	39	CASSDSGGGPYNEQFF	0.0473625	0.0411599	0.0276478
	40	CASSLAISEPVSGANVLTF	0.0605231	0.0316995	0.0194077
	41	CASSPGTPRVGFEQFF	0.0554155	0.033613	0.0189604
	42	CSVLEPLQETQYF	0.0444954	0.0349243	0.02449
	43	CSARVEGEQYF	0.0537861	0.030241	0.0199362
	44	CASRPTDRGLADGELFF	0.0470178	0.0230822	0.0306023
	45	CASSMGLADYNEQFF	0.0500729	0.0269493	0.0189333
	46	CASSLQRWGPEAFF	0.0382441	0.0366103	0.0175103
	47	CASGQGQETQYF	0.0236264	0.0310974	0.0349934
	48	CASSNLDRREQYF	0.0346562	0.027819	0.0282848
	49	CAISGAGTSILETQYF	0.0375077	0.027538	0.0225113
	50	CATGTPALGATF	0.0482555	0.0335728	0.00676286
